# Supplementary material for: The conflict between need and fear: how privacy concerns moderate the influence of depression on university students’ acceptance of AI music therapy
Source: Front Psychol. 2026 Feb 24;17:1768759. doi: 10.3389/fpsyg.2026.1768759 (PMC12971948; doi:10.3389/fpsyg.2026.1768759)
Supplement: Supplementary file 1 [file Data_Sheet_1.zip]

Archive with 3 entries (3 files):
- CodeBook.xlsx
- survey_data_clean .xlsx
- Appendix A .docx
