# Supplementary material for: The conflict between need and fear: how privacy concerns moderate the influence of depression on university students’ acceptance of AI music therapy
Source: Front Psychol. 2026 Feb 24;17:1768759. doi: 10.3389/fpsyg.2026.1768759 (PMC12971948; doi:10.3389/fpsyg.2026.1768759)
Supplement: Supplementary file 1 [file Data_Sheet_1.zip › CodeBook.xlsx]

## Sheet: Codebook
Variable Name	Label / Item Description	Value Labels	Variable Type
ID	Sample ID	1, 2, 3...	Continuous Variable
Age_Check	Age Screener (18 or older?)	1 = Yes	Nominal Variable
Gender	Gender	1 = Male, 2 = Female	Nominal Variable
Birth_Year	Year of Birth	Four-digit year (e.g., 2002)	Continuous Variable
Education	Education Level	e.g., Undergraduate, Master...	Nominal Variable
Major	Major Category	e.g., STEM, Arts, Medicine...	Nominal Variable
SES	Family's Socioeconomic Status	1=Difficult ... 5=Affluent	Ordinal Variable
App_Exp	Experience with Mental Health Apps	1=Never ... 4=Currently using	Ordinal Variable
PHQ_1 ~ PHQ_8	PHQ-8 Depression Scale Items	0 = Not at all, 1 = Several days, 2 = More than half the days, 3 = Nearly every day	Interval Variable
Priv_1 ~ Priv_3	Privacy Concern Items	1 = Strongly Disagree, 2 = Disagree, 3 = Neutral, 4 = Agree, 5 = Strongly Agree	Interval Variable
PU_1 ~ PU_3	Perceived Usefulness Items	Same as above (1-5 scale)	Interval Variable
PEOU_1 ~ PEOU_2	Perceived Ease of Use Items	Same as above (1-5 scale)	Interval Variable
Trust_1 ~ Trust_2	Technology Trust Items	Same as above (1-5 scale)	Interval Variable
BI_1 ~ BI_3	Intention to Use Items	Same as above (1-5 scale)	Interval Variable
Depression_Score	[Computed Variable] PHQ-8 Total Score	Range 0 - 24	Continuous Variable
Privacy_Mean	[Computed Variable] Privacy Concern Mean Score	Range 1 - 5	Continuous Variable
Intention_Mean	[Computed Variable] Intention to Use Mean Score	Range 1 - 5	Continuous Variable
