# Supplementary material for: The conflict between need and fear: how privacy concerns moderate the influence of depression on university students’ acceptance of AI music therapy
Source: Front Psychol. 2026 Feb 24;17:1768759. doi: 10.3389/fpsyg.2026.1768759 (PMC12971948; doi:10.3389/fpsyg.2026.1768759)
Supplement: Supplementary file 1 [file Data_Sheet_1.zip › survey_data_clean .xlsx]

## Sheet: final_survey_clean
Age_Check	Gender	Birth_Year	Education	Major	SES	Music_Freq	App_Exp	PHQ_1	PHQ_2	PHQ_3	PHQ_4	PHQ_5	PHQ_6	PHQ_7	PHQ_8	Priv_1	Priv_2	Priv_3	PU_1	PU_2	PU_3	PEOU_1	PEOU_2	Trust_1	Trust_2	BI_1	BI_2	BI_3
	Female	2003	Undergraduate	STEM	3	1	4	1	0	1	1	1	1	2	1	5	4	4	3	4	4	3	2	2	2	2	3	2
	Female	2001	Undergraduate	Humanities	2	3	2	0	0	0	1	0	0	1	0	5	4	3	4	4	5	4	5	2	5	2	3	2
	Male	2001	Undergraduate	STEM	2	3	4	0	0	0	1	1	0	1	1	5	4	3	2	2	3	5	4	3	4	3	3	3
	Male	2003	Undergraduate	Medicine	3	1	2	1	1	2	1	1	1	1	1	3	3	4	4	4	5	4	4	5	5	5	5	4
	Female	2000	Undergraduate	STEM	3	2	3	0	0	1	1	1	0	0	0	4	5	5	5	3	3	5	4	2	1	2	3	2
	Male	2003	Undergraduate	Humanities	4	4	2	0	0	0	0	0	0	0	0	4	3	2	5	5	5	4	4	4	3	5	5	5
	Male	2001	Undergraduate	STEM	3	4	2	0	1	0	1	0	1	0	0	5	5	5	2	3	3	4	5	3	5	3	4	3
	Male	1999	Undergraduate	Humanities	2	3	1	1	2	2	2	1	1	1	2	4	4	3	3	3	2	4	4	3	3	3	3	3
	Male	2002	Undergraduate	Arts	1	4	3	1	0	0	0	0	0	0	0	4	3	5	3	5	5	4	4	4	3	3	4	5
	Female	2000	Undergraduate	Medicine	4	3	1	0	0	1	1	0	1	0	0	5	5	4	5	3	5	4	3	2	3	4	5	4
	Female	2002	Undergraduate	Medicine	3	4	4	1	0	0	1	2	1	0	1	3	3	2	4	4	5	4	5	5	5	4	3	3
	Male	2000	Undergraduate	Arts	3	3	4	1	1	1	0	2	2	3	0	5	5	5	3	4	3	4	4	2	4	4	4	4
	Male	2002	Master	Humanities	3	2	3	2	2	2	2	3	2	2	3	3	2	3	3	2	4	5	5	4	5	3	3	3
	Female	2002	Undergraduate	Arts	2	3	2	0	0	0	0	0	1	1	0	5	5	3	3	3	4	5	4	4	4	3	3	4
	Female	2001	Undergraduate	STEM	4	3	2	0	1	1	1	1	1	1	1	3	4	5	2	2	3	4	2	4	3	3	2	2
	Female	2000	Undergraduate	Medicine	3	1	4	1	1	0	1	1	0	1	1	2	4	4	3	4	2	2	3	2	2	4	4	5
	Female	2003	Undergraduate	STEM	3	3	1	0	1	1	1	1	1	1	1	2	3	2	3	5	3	2	2	5	5	5	4	4
	Male	2002	Undergraduate	Humanities	3	4	3	2	3	1	1	2	1	1	2	2	3	2	3	1	2	4	5	3	3	4	4	3
	Male	2002	Undergraduate	Medicine	3	2	4	0	0	1	0	0	0	0	0	3	4	4	4	3	3	4	3	1	2	2	2	2
	Female	2000	Undergraduate	Arts	3	2	4	1	0	1	0	0	0	1	0	2	2	4	3	3	2	4	5	4	5	4	4	4
	Female	2004	Undergraduate	STEM	3	3	1	0	1	2	1	1	0	2	1	4	2	3	4	3	3	5	4	5	4	4	4	4
	Male	2003	Undergraduate	Medicine	2	4	4	2	1	0	2	2	2	1	1	3	3	4	4	5	5	5	3	4	4	2	3	3
	Male	2001	Undergraduate	Arts	4	4	1	0	0	0	0	0	0	1	1	5	3	4	3	4	4	4	4	5	4	5	4	4
	Male	2001	Undergraduate	Humanities	3	4	4	1	0	0	0	0	0	0	0	4	3	2	5	3	3	3	2	3	3	4	3	4
	Male	2000	Undergraduate	Medicine	4	2	3	0	0	1	1	2	1	1	1	3	3	1	4	5	4	3	4	4	3	5	4	5
	Female	2002	Undergraduate	Arts	5	3	4	2	2	2	1	1	1	1	1	4	5	3	4	4	3	5	5	5	5	3	3	2
	Male	1999	Undergraduate	STEM	2	1	4	1	1	1	1	2	2	0	0	3	2	2	4	4	3	4	4	5	5	3	4	4
	Female	2002	Master	Humanities	3	3	1	0	0	0	0	0	0	1	1	4	4	5	3	4	5	4	3	5	3	3	3	3
	Female	2003	Undergraduate	Medicine	2	2	1	0	0	0	1	0	1	0	0	5	3	3	4	5	5	3	4	3	3	3	3	4
	Female	1999	Undergraduate	STEM	5	2	1	2	1	1	2	1	0	2	1	4	5	3	4	3	4	4	4	3	3	3	5	5
	Male	2004	Undergraduate	Medicine	1	4	3	0	2	2	1	2	2	1	2	3	4	4	4	4	4	3	4	4	4	3	4	4
	Female	2004	Master	STEM	3	2	2	3	2	2	2	2	3	3	2	4	4	3	2	2	2	5	5	4	4	4	3	4
	Female	2002	Undergraduate	Arts	3	3	4	0	0	0	0	1	1	1	1	4	4	3	5	5	4	3	3	2	5	3	4	3
	Male	2002	Undergraduate	Medicine	1	3	3	1	1	1	1	0	1	1	1	5	5	5	4	4	5	5	4	4	4	2	3	3
	Female	1999	Undergraduate	Humanities	2	3	3	0	1	1	0	1	2	2	1	4	4	3	4	4	4	3	4	4	4	4	3	3
	Male	2004	Undergraduate	STEM	2	4	1	1	1	1	1	1	1	1	1	1	2	2	3	4	5	4	4	4	3	5	5	5
	Female	2002	Undergraduate	Humanities	3	4	4	2	3	2	1	2	2	1	1	4	4	5	5	5	3	3	5	3	4	2	3	3
	Male	2003	Undergraduate	Humanities	2	2	4	1	0	0	1	0	1	1	0	4	4	3	4	3	4	4	5	4	5	2	3	3
	Female	2002	Undergraduate	Humanities	2	2	4	1	1	1	1	0	0	1	1	3	4	4	4	4	2	5	5	3	4	3	3	3
	Male	1999	Master	Medicine	5	3	2	1	1	1	2	1	2	1	1	4	5	4	5	2	4	5	3	2	2	3	4	3
	Male	1999	Undergraduate	Humanities	3	3	2	2	2	2	2	1	1	1	1	2	2	4	3	3	3	5	5	2	2	3	3	3
	Female	2001	Undergraduate	Arts	3	1	1	1	0	2	1	1	2	2	0	5	5	5	4	2	3	3	3	3	2	4	4	4
	Male	2001	Master	STEM	1	3	2	1	1	1	0	0	1	0	0	4	3	4	4	5	5	4	3	3	2	4	4	4
	Female	2000	Undergraduate	Humanities	4	1	2	1	1	1	1	2	1	2	2	2	2	2	5	4	3	4	4	4	4	5	5	5
	Female	1999	Undergraduate	Medicine	5	2	1	1	1	1	1	0	0	0	0	3	3	2	3	3	3	4	4	4	3	3	2	2
	Male	2003	Undergraduate	Arts	3	1	4	1	1	0	2	1	2	1	2	3	4	3	4	3	4	2	3	4	3	2	2	3
	Female	2003	Undergraduate	Arts	3	3	3	0	0	0	1	0	0	1	1	5	3	5	3	5	3	3	5	4	5	4	2	3
	Female	2000	Undergraduate	STEM	3	2	1	3	2	3	2	1	1	0	0	1	1	2	3	3	4	4	3	5	5	5	5	5
	Male	2004	Undergraduate	Medicine	2	4	1	2	2	1	1	2	1	2	2	5	5	5	3	4	4	4	3	3	3	4	4	3
	Male	2002	Undergraduate	Arts	4	1	3	0	1	0	0	1	0	0	0	4	4	3	4	4	3	4	4	4	5	4	2	4
	Female	2001	Undergraduate	Humanities	3	4	1	1	0	0	0	1	1	1	1	4	5	5	5	3	4	4	5	5	4	3	3	3
	Female	2002	Undergraduate	STEM	3	2	1	1	1	0	1	1	1	1	0	4	4	3	2	4	3	4	5	3	3	3	4	4
	Female	2002	Undergraduate	STEM	2	4	4	0	1	0	1	1	1	0	0	2	3	4	3	2	2	2	3	3	4	3	3	3
	Female	2000	Undergraduate	STEM	3	4	3	1	2	2	2	3	2	2	2	3	2	4	3	2	3	3	3	3	2	4	4	4
	Female	2002	Undergraduate	Arts	3	3	1	1	1	1	1	1	1	1	1	5	3	4	3	4	2	5	4	3	4	3	3	3
	Male	2004	Undergraduate	Arts	1	4	3	0	0	0	0	1	0	0	0	4	3	4	2	2	2	3	4	1	2	3	3	2
	Female	2000	Undergraduate	Arts	3	4	4	1	1	0	1	0	2	0	1	4	4	4	3	4	3	4	3	3	1	3	4	3
	Female	2002	Undergraduate	STEM	3	4	1	0	0	0	0	0	0	0	0	4	2	3	3	5	3	3	4	3	4	4	3	2
	Female	2002	Undergraduate	Medicine	2	3	4	0	1	1	0	0	0	0	0	2	2	3	3	2	3	4	5	4	4	4	4	4
	Male	2002	Undergraduate	Arts	3	2	4	0	0	1	1	1	0	0	1	1	2	3	4	4	4	3	3	4	4	5	5	4
	Male	1999	Undergraduate	Humanities	4	2	2	1	0	0	0	0	0	0	0	3	5	5	4	4	3	4	4	4	5	4	4	3
	Male	2004	Undergraduate	Medicine	3	1	4	1	1	0	0	1	1	0	1	2	2	2	1	1	1	3	4	3	3	2	2	2
	Female	2003	Undergraduate	Humanities	2	4	3	1	1	1	1	1	1	2	0	5	3	3	5	3	4	5	5	3	3	4	3	4
	Male	1999	Undergraduate	Medicine	2	3	4	1	1	1	1	0	1	2	0	4	4	4	5	4	5	5	5	3	3	4	3	4
	Female	2000	Undergraduate	Medicine	5	3	3	3	0	1	1	1	2	1	0	2	2	2	5	5	5	4	3	4	4	4	4	4
	Female	1999	Undergraduate	Arts	3	3	2	1	1	1	1	1	1	1	1	3	3	5	3	3	3	3	4	4	4	3	3	3
	Female	2000	Undergraduate	Medicine	2	3	1	0	0	1	0	0	1	0	0	2	2	3	4	5	4	5	5	2	2	3	3	3
	Female	2004	Undergraduate	Arts	5	3	1	0	0	0	0	0	0	0	0	4	5	4	3	4	4	4	4	4	2	3	2	3
	Male	2001	Undergraduate	Arts	2	4	4	0	0	0	0	0	0	1	0	2	3	3	3	2	3	5	5	3	4	2	3	1
	Female	1999	Undergraduate	Arts	2	3	3	2	1	1	2	2	1	0	1	5	4	5	4	4	5	3	3	4	4	3	4	3
	Male	2002	Undergraduate	Arts	3	3	3	0	0	1	0	0	1	0	0	4	1	2	3	4	3	3	4	4	3	3	3	3
	Male	2004	Undergraduate	STEM	3	4	4	0	0	1	0	0	1	0	0	5	4	4	4	4	3	4	4	3	3	3	3	4
	Male	2001	Undergraduate	Humanities	3	3	3	0	1	1	1	0	2	0	0	5	4	4	5	4	4	3	3	3	3	3	3	4
	Male	1999	Undergraduate	STEM	2	2	2	0	0	0	0	0	1	1	1	2	3	3	4	4	5	5	3	4	4	4	4	3
	Male	2001	Undergraduate	Arts	3	2	3	0	0	0	0	0	0	0	0	3	2	4	4	4	3	3	2	2	3	4	3	3
	Female	1999	Undergraduate	Humanities	3	1	4	1	1	1	0	0	0	0	0	1	2	1	4	3	3	4	4	4	4	3	3	3
	Female	2001	Undergraduate	STEM	2	3	2	2	1	0	1	2	2	2	2	2	3	1	4	4	2	5	4	2	1	5	5	5
	Male	2002	Undergraduate	Medicine	1	3	1	1	1	0	1	1	1	1	0	4	4	4	2	3	5	4	3	3	3	3	4	4
	Female	2003	Undergraduate	Humanities	1	3	2	2	1	1	1	1	1	1	2	5	4	4	5	4	4	3	4	4	4	2	1	1
	Female	2000	Undergraduate	STEM	3	4	1	0	1	1	2	2	2	2	1	4	3	4	4	4	4	5	4	5	3	4	3	3
	Male	2001	Undergraduate	Medicine	5	2	1	0	0	0	0	0	0	0	0	2	1	1	4	4	3	4	3	3	4	3	3	3
	Female	2003	Undergraduate	Arts	4	4	4	2	2	1	2	2	2	1	1	5	4	3	3	3	2	4	4	4	5	3	3	4
	Female	2001	Undergraduate	Arts	3	2	4	0	0	1	0	1	1	1	0	5	5	5	5	5	4	3	4	5	3	3	4	4
	Female	2000	Undergraduate	Humanities	4	2	3	3	2	2	3	1	2	3	2	4	3	5	4	3	1	5	5	4	3	4	3	4
	Female	2001	Undergraduate	Arts	1	3	4	1	0	0	0	0	0	0	0	3	4	4	4	4	4	5	5	2	3	3	3	3
	Female	1999	Undergraduate	Medicine	3	3	1	1	2	1	2	2	1	2	2	2	3	2	3	3	4	1	4	3	3	3	4	3
	Female	1999	Undergraduate	Arts	3	4	1	0	1	2	0	1	0	1	0	2	3	2	3	2	3	3	4	3	2	3	4	3
	Female	2004	Master	Humanities	1	4	3	0	1	2	0	2	1	1	1	3	2	3	3	4	3	5	4	4	5	4	5	4
	Female	2000	Undergraduate	Humanities	3	2	1	2	1	1	2	2	2	1	2	2	3	3	2	3	2	4	4	4	5	4	4	4
	Male	2003	Undergraduate	Humanities	3	1	1	2	1	0	1	1	1	1	1	4	4	3	4	4	4	5	5	1	2	4	4	3
	Female	2001	Undergraduate	Humanities	3	1	2	1	0	0	1	0	0	1	0	3	4	3	4	5	3	3	4	4	4	4	3	3
	Female	2001	Undergraduate	STEM	3	3	2	0	0	0	0	0	0	0	0	3	2	3	3	5	5	3	5	5	5	2	3	2
	Female	1999	Undergraduate	Humanities	3	4	3	0	3	1	2	3	2	2	2	5	5	5	3	4	4	3	3	2	1	2	2	2
	Male	2001	Undergraduate	Medicine	4	4	1	1	1	0	1	0	1	2	1	5	3	5	2	2	3	4	3	3	5	1	2	3
	Female	2000	Undergraduate	Arts	3	4	2	0	1	1	1	0	1	1	0	5	3	5	5	5	5	3	4	3	3	4	4	4
	Female	2002	Undergraduate	STEM	3	2	4	0	0	0	0	0	0	0	1	2	1	4	3	2	2	4	3	2	4	1	1	2
	Female	2002	Undergraduate	Humanities	2	4	3	0	0	1	0	1	1	0	0	1	2	1	5	4	3	3	5	4	4	3	2	4
	Male	2002	Undergraduate	Humanities	1	3	1	1	1	1	1	1	1	1	1	4	5	5	2	3	3	3	3	4	4	3	3	4
	Female	2003	Undergraduate	STEM	1	1	4	0	1	1	2	2	2	1	1	2	3	4	1	2	3	2	4	3	4	2	3	3
	Male	1999	Undergraduate	Arts	2	3	3	0	0	0	0	0	0	0	0	3	3	4	4	2	3	3	4	4	4	1	2	2
	Female	2002	Undergraduate	Arts	4	4	2	0	0	0	0	0	0	0	0	2	2	3	3	3	3	5	5	2	3	3	3	3
	Male	2002	Master	Medicine	5	1	4	0	0	0	0	0	1	0	0	4	3	3	5	3	3	5	5	3	2	1	2	3
	Male	2004	Master	Humanities	3	3	1	1	1	0	1	1	0	0	1	4	4	4	2	3	2	5	4	4	3	2	3	3
	Male	1999	Undergraduate	Medicine	4	4	4	1	2	1	3	1	2	2	2	5	5	5	2	4	2	5	4	5	3	1	1	1
	Female	2002	Undergraduate	STEM	3	2	2	0	0	0	0	0	1	0	0	3	3	3	3	3	3	5	5	4	4	2	4	3
	Male	2002	Undergraduate	Humanities	4	3	2	1	1	0	0	0	0	1	0	3	4	4	4	5	5	3	3	3	3	4	4	4
	Male	1999	Undergraduate	STEM	2	4	3	1	1	0	0	1	1	1	2	4	4	3	4	4	5	4	5	4	2	4	4	3
	Female	2002	Undergraduate	Arts	4	2	2	1	1	0	1	1	1	1	1	3	4	3	5	5	5	3	3	2	2	5	4	5
	Female	2000	Undergraduate	Humanities	2	3	1	1	2	1	1	0	0	1	1	3	2	3	3	3	3	5	4	3	4	5	5	5
	Female	2002	Undergraduate	Humanities	1	2	1	0	1	0	0	0	1	0	0	3	3	2	4	3	4	4	3	4	4	3	4	3
	Female	1999	Master	Humanities	3	4	1	1	2	0	0	1	0	0	1	3	4	4	3	3	3	5	4	4	4	2	2	2
	Female	2002	Undergraduate	Medicine	3	1	2	2	1	0	0	0	1	1	0	5	5	5	3	4	3	4	3	3	3	3	4	2
	Male	2003	Master	Humanities	2	4	2	1	0	0	0	0	1	0	0	5	4	4	4	4	5	5	5	4	2	3	3	3
	Male	2003	Undergraduate	Humanities	3	3	4	0	1	0	0	0	0	1	0	5	5	5	3	3	3	4	3	4	3	3	2	3
	Female	2000	Undergraduate	Medicine	5	3	2	1	0	0	1	0	1	0	1	4	5	5	2	3	2	3	3	3	3	1	2	3
	Female	2003	Undergraduate	Medicine	1	3	1	2	1	1	2	3	2	1	2	3	2	3	3	2	1	2	3	2	4	2	3	3
	Male	2000	Undergraduate	Arts	3	4	4	0	0	0	0	0	0	0	0	3	3	2	3	3	3	4	5	4	4	2	2	3
	Male	2004	Undergraduate	Humanities	1	4	4	0	0	1	0	0	0	1	0	3	4	4	3	3	4	3	3	3	3	3	2	2
	Male	1999	Undergraduate	STEM	3	2	1	0	1	0	1	0	0	1	0	3	4	3	4	3	5	4	5	3	4	4	5	4
	Female	1999	Undergraduate	Arts	5	4	2	1	1	2	2	1	1	1	2	3	4	3	4	4	3	4	4	3	5	3	3	3
	Female	1999	Master	Arts	5	3	2	1	0	0	0	0	1	0	0	3	2	2	3	4	4	4	5	4	3	3	4	4
	Female	2004	Undergraduate	Humanities	3	4	3	0	1	0	1	0	0	1	0	3	3	2	3	3	3	3	4	4	3	2	2	2
	Male	2002	Master	STEM	4	2	4	1	2	0	1	1	1	1	1	3	3	2	4	5	5	5	5	4	4	5	4	5
	Male	2004	Master	Humanities	3	3	4	0	1	1	1	2	1	1	2	3	1	1	2	3	3	3	4	2	3	3	3	2
	Female	2004	Undergraduate	Humanities	3	2	3	1	1	1	2	1	1	0	1	2	2	1	4	5	4	4	4	4	4	3	4	3
	Female	2004	Master	Humanities	4	1	2	0	0	0	1	1	0	1	0	3	4	3	5	5	4	5	4	5	3	3	3	3
	Male	2000	Undergraduate	STEM	3	3	2	0	1	1	1	0	0	1	0	2	3	3	3	4	4	4	4	2	3	2	2	2
	Female	1999	Undergraduate	Medicine	1	2	1	1	0	1	0	0	1	1	0	3	3	3	3	3	2	3	4	4	5	3	2	3
	Female	2003	Undergraduate	STEM	2	3	2	1	0	0	0	1	0	0	0	5	5	5	3	4	4	3	3	3	3	5	5	4
	Female	2002	Undergraduate	Medicine	5	3	3	0	1	2	1	0	2	0	1	3	3	2	3	2	2	5	5	3	3	2	2	2
	Male	2003	Undergraduate	Humanities	3	3	1	1	1	0	1	0	1	1	0	2	3	3	4	4	5	2	4	5	5	5	4	3
	Female	2004	Undergraduate	Arts	1	3	1	1	1	2	1	2	2	2	1	4	3	3	1	2	2	4	5	4	3	4	4	4
	Male	2001	Undergraduate	STEM	3	2	1	1	0	1	1	1	0	1	1	5	5	5	3	2	3	3	4	2	2	1	2	1
	Female	2004	Master	Arts	3	3	4	1	1	1	1	1	1	2	2	5	5	4	4	2	3	5	4	4	4	2	2	3
	Male	2002	Undergraduate	STEM	4	3	1	1	0	2	0	0	0	0	0	4	3	4	4	2	3	4	4	3	4	3	5	4
	Male	2001	Master	Medicine	2	2	1	1	2	1	1	1	2	2	1	1	2	4	4	4	2	4	4	5	3	4	4	4
	Female	2003	Undergraduate	Humanities	2	4	3	2	1	2	1	2	1	1	2	3	3	3	3	4	5	4	4	4	4	4	4	4
	Male	2000	Undergraduate	STEM	2	2	3	1	2	1	2	1	1	0	1	5	4	5	5	4	4	4	5	4	3	3	2	2
	Female	1999	Undergraduate	Medicine	2	4	4	0	0	0	0	1	0	0	0	4	4	4	4	3	3	5	5	4	4	4	3	4
	Female	2000	Undergraduate	Arts	1	2	1	1	1	1	1	0	1	1	0	4	4	2	4	4	4	4	4	5	4	3	4	3
	Male	2003	Undergraduate	Arts	3	2	1	0	1	1	0	0	1	0	1	4	4	5	4	3	4	4	4	5	3	4	4	4
	Female	2004	Undergraduate	Humanities	2	1	4	0	0	0	0	0	0	0	0	4	4	3	4	4	4	3	4	3	4	3	2	3
	Male	1999	Undergraduate	Humanities	2	3	1	1	1	1	1	1	1	1	2	3	3	4	2	3	3	4	4	3	3	3	3	2
	Female	2000	Undergraduate	Medicine	3	2	2	1	2	2	1	0	1	2	1	4	5	5	4	4	4	4	3	2	4	4	4	3
	Female	1999	Undergraduate	Medicine	3	3	4	0	0	0	0	0	0	0	0	4	4	4	4	4	4	5	4	4	4	3	4	3
	Male	2003	Undergraduate	STEM	2	3	1	2	1	2	1	2	2	2	1	4	4	4	3	4	4	5	4	2	3	4	5	4
	Female	2002	Undergraduate	Arts	1	3	1	0	3	2	1	2	0	0	1	5	4	3	4	4	4	5	4	5	3	3	2	2
	Male	2004	Undergraduate	Humanities	1	4	2	0	1	1	0	0	1	0	0	4	4	4	4	3	3	1	2	3	2	4	4	3
	Female	2004	Undergraduate	Medicine	3	2	3	1	2	1	1	1	1	1	2	4	4	5	2	3	3	4	4	5	3	3	3	3
	Female	2002	Undergraduate	STEM	1	4	1	1	1	0	2	0	1	2	1	3	3	4	3	4	4	4	4	2	2	3	3	3
	Female	2002	Undergraduate	Humanities	2	3	2	0	0	0	0	0	1	1	1	3	3	3	4	4	4	5	4	4	3	4	4	3
	Male	2002	Undergraduate	Humanities	3	3	2	0	1	1	1	0	1	1	0	5	5	3	3	4	3	3	4	3	3	3	3	3
	Female	1999	Undergraduate	Medicine	4	4	4	1	2	1	2	0	1	1	0	5	4	5	3	3	3	5	5	2	2	3	3	3
	Male	2002	Undergraduate	STEM	2	3	2	2	2	1	1	2	2	2	1	2	2	3	3	3	3	4	4	5	3	4	5	5
	Female	2002	Master	Medicine	2	3	3	0	0	0	0	0	0	1	1	5	3	4	5	4	5	5	5	4	3	3	4	4
	Male	2003	Undergraduate	Humanities	3	2	2	0	0	0	0	1	1	0	1	2	3	3	2	4	3	5	5	3	4	5	4	4
	Male	2000	Undergraduate	STEM	3	1	3	0	1	1	2	1	1	1	1	4	5	5	4	4	4	3	3	3	3	1	2	1
	Male	2004	Undergraduate	Humanities	5	4	4	0	0	2	0	0	1	1	1	1	1	1	4	4	5	3	3	4	4	5	5	5
	Female	2001	Master	Humanities	3	2	4	0	0	0	0	0	0	0	0	1	2	2	4	3	3	4	5	4	4	2	2	2
	Male	2001	Undergraduate	STEM	3	4	2	0	0	0	2	0	1	1	1	5	4	5	3	5	5	3	4	3	4	5	5	4
	Female	2003	Undergraduate	Medicine	2	2	2	1	0	1	1	1	0	1	0	5	5	5	3	2	2	4	4	4	4	3	2	1
	Female	2001	Master	Medicine	4	2	2	1	0	1	1	1	1	1	1	4	4	4	2	2	3	4	4	5	3	1	1	2
	Male	2003	Undergraduate	STEM	1	3	2	1	1	0	0	0	0	1	0	4	3	3	3	3	3	3	3	2	4	3	4	4
	Female	2003	Undergraduate	Arts	5	2	3	0	0	0	0	0	0	1	1	3	3	5	5	3	4	5	4	5	5	3	2	3
	Male	2001	Undergraduate	STEM	2	3	1	1	0	1	1	1	0	1	0	4	5	5	2	3	2	3	4	3	2	3	3	3
	Female	2004	Undergraduate	STEM	4	4	3	2	2	3	2	2	2	2	2	4	3	3	4	4	3	5	5	1	2	5	5	4
	Female	2004	Undergraduate	Arts	3	3	4	0	1	1	1	1	1	1	1	3	5	3	5	5	4	5	4	5	4	4	4	4
	Female	2003	Undergraduate	Humanities	4	3	4	0	1	1	1	0	0	0	1	4	3	4	3	3	2	4	2	3	3	2	1	2
	Male	2001	Undergraduate	Arts	2	3	4	0	0	0	0	0	0	0	0	4	5	3	3	3	2	5	5	5	3	2	2	2
	Female	2004	Undergraduate	STEM	3	3	1	2	1	2	1	1	1	2	1	3	3	3	5	4	4	3	3	3	4	2	3	3
	Female	2004	Master	Humanities	3	2	1	0	1	1	1	0	1	0	1	4	3	3	5	5	5	3	3	4	5	5	5	5
	Female	2001	Undergraduate	Arts	3	4	1	0	0	0	1	0	0	0	1	5	5	5	4	4	4	5	4	3	4	3	3	4
	Female	2001	Undergraduate	Medicine	4	3	4	0	1	1	2	1	0	1	1	3	3	3	5	5	5	5	5	4	5	4	4	4
	Female	2002	Undergraduate	STEM	2	4	1	1	1	1	1	1	2	2	2	2	2	1	4	3	4	5	4	3	5	4	3	5
	Male	2001	Undergraduate	Arts	3	4	3	0	0	1	0	1	1	1	1	3	2	4	3	5	4	4	3	5	4	3	3	3
	Male	2001	Undergraduate	Medicine	3	4	3	2	1	1	2	0	0	1	1	4	4	2	5	4	4	5	4	4	4	4	4	5
	Male	2000	Undergraduate	Humanities	2	4	4	1	1	1	1	1	2	1	2	4	4	3	4	4	4	4	5	5	4	4	3	4
	Female	2004	Undergraduate	Humanities	3	1	2	1	1	1	1	1	0	1	1	3	3	2	3	3	3	4	5	3	2	4	4	3
	Male	2003	Undergraduate	Humanities	3	4	2	1	2	3	1	1	2	2	2	1	2	1	4	5	3	4	3	3	3	5	5	5
	Male	2002	Master	Arts	1	3	4	0	0	1	2	1	1	1	1	4	4	3	2	3	2	4	3	3	5	2	1	1
	Female	2000	Undergraduate	STEM	2	4	3	1	2	1	0	1	0	1	1	5	5	5	3	3	3	4	5	4	5	2	2	2
	Female	2000	Undergraduate	Arts	4	2	2	1	1	1	1	1	1	1	1	3	3	5	3	3	4	3	2	3	4	3	2	2
	Male	2001	Undergraduate	Humanities	3	2	3	1	0	1	1	0	0	0	0	4	5	5	4	5	5	3	4	3	4	5	4	2
	Female	2004	Undergraduate	Medicine	3	3	3	1	0	0	0	1	0	0	0	5	5	4	4	2	3	5	5	4	4	2	2	2
	Male	2004	Undergraduate	Arts	4	3	1	0	0	0	0	1	0	1	1	5	5	5	5	4	4	3	5	4	4	4	5	4
	Female	2000	Undergraduate	Humanities	1	3	3	0	0	0	0	0	0	0	1	4	3	3	3	2	3	4	3	5	3	4	2	3
	Female	2004	Master	Medicine	2	3	1	0	0	0	0	0	0	0	0	2	2	2	4	5	5	4	3	3	4	5	5	4
	Male	2001	Undergraduate	Arts	2	1	1	2	0	0	1	1	1	1	0	4	3	4	3	3	3	5	4	3	3	2	2	2
	Male	2003	Undergraduate	Arts	3	1	3	1	1	0	0	0	2	0	0	3	2	4	4	5	5	4	2	2	3	4	5	4
	Female	2002	Undergraduate	Arts	2	4	1	2	1	2	3	1	1	1	2	5	5	3	2	3	2	4	4	4	4	2	2	3
	Female	1999	Undergraduate	STEM	1	3	3	2	0	0	1	1	1	0	1	4	5	5	2	4	3	4	3	4	4	1	1	1
	Female	2000	Undergraduate	STEM	3	3	3	1	1	0	1	1	1	1	0	4	2	4	4	4	3	3	4	3	4	3	3	3
	Female	2003	Undergraduate	Humanities	1	2	3	0	0	1	0	1	1	0	1	5	4	2	3	3	3	4	3	4	2	3	2	3
	Male	2001	Master	Medicine	2	3	2	1	1	1	0	2	1	2	0	3	2	2	3	3	3	4	5	3	3	5	5	4
	Female	2001	Master	STEM	3	4	4	1	1	1	1	2	1	1	2	5	4	5	5	5	4	4	3	3	5	4	3	3
	Male	2002	Undergraduate	Medicine	3	3	1	1	1	2	1	1	1	1	1	3	4	2	3	2	3	4	3	4	4	4	4	3
	Female	2001	Master	Arts	4	4	4	0	0	0	0	0	0	0	0	3	2	3	4	4	3	4	2	3	3	3	2	1
	Female	2001	Undergraduate	Humanities	1	3	4	0	0	1	1	0	0	0	0	5	4	4	4	3	5	2	3	1	2	3	4	3
	Male	2000	Undergraduate	Arts	3	3	1	1	0	0	1	0	2	0	1	2	4	3	3	3	2	4	3	4	3	1	2	2
	Female	2002	Master	STEM	3	1	2	1	0	0	0	0	0	0	0	2	2	3	4	4	5	4	5	5	5	5	5	3
	Female	2003	Undergraduate	Arts	2	3	4	3	2	2	1	1	1	0	1	5	5	3	4	5	3	2	3	3	3	5	4	4
	Female	2000	Undergraduate	STEM	4	3	2	1	1	1	1	0	1	0	1	4	2	2	3	3	4	5	4	3	4	3	3	3
	Male	2002	Undergraduate	STEM	1	2	1	2	2	1	2	2	1	1	2	5	3	4	3	3	3	4	4	3	2	1	2	2
	Male	2002	Master	Humanities	4	2	1	2	1	1	2	1	2	1	1	5	4	5	3	3	3	2	3	4	5	3	3	3
	Male	2004	Undergraduate	Medicine	2	4	2	1	1	0	0	0	0	0	1	1	2	1	3	3	3	4	4	1	1	3	4	3
	Female	2004	Undergraduate	Medicine	4	3	4	1	2	1	1	2	1	0	1	2	2	3	3	3	3	4	4	5	4	3	2	4
	Female	2003	Undergraduate	Arts	3	4	1	2	2	2	2	2	3	2	2	4	5	5	4	4	5	5	5	4	5	4	4	4
	Female	2004	Master	Humanities	3	4	1	1	1	1	1	2	2	2	1	5	4	5	5	5	5	4	4	3	1	3	5	4
	Male	2003	Master	Medicine	1	2	3	0	0	0	1	0	0	1	0	3	4	4	3	4	3	3	4	4	3	5	4	4
	Male	2003	Undergraduate	STEM	3	3	1	1	2	1	0	1	0	2	1	4	4	5	3	2	3	3	4	2	4	4	4	4
	Male	2001	Master	Arts	1	3	4	0	0	0	0	0	0	0	0	5	4	5	5	4	4	3	4	2	4	4	3	3
	Female	2004	Undergraduate	STEM	3	2	3	0	1	1	0	1	1	0	0	3	4	4	2	2	2	5	5	3	4	1	2	1
	Male	2003	Undergraduate	Arts	2	4	1	1	0	1	0	1	2	1	1	4	4	4	3	4	5	4	4	2	3	3	4	2
	Female	2000	Undergraduate	STEM	5	4	2	1	2	3	1	2	2	2	2	3	3	4	4	4	3	4	5	3	3	5	4	5
	Male	2002	Undergraduate	Humanities	1	4	1	0	1	0	2	0	1	0	0	3	4	4	4	4	4	4	4	3	2	2	3	3
	Female	2002	Undergraduate	STEM	2	2	4	0	0	0	0	0	0	0	0	5	5	5	4	4	4	3	4	4	4	3	3	4
	Female	2000	Undergraduate	Medicine	3	3	4	0	0	0	0	0	1	0	0	3	4	4	4	4	4	4	5	4	4	3	3	4
	Female	2004	Undergraduate	STEM	2	2	3	2	2	1	1	1	2	2	1	5	5	5	2	3	3	3	4	3	4	3	2	2
	Female	2003	Master	Medicine	4	3	1	1	2	2	1	2	1	2	1	3	3	3	5	4	5	4	3	1	1	5	5	5
	Female	1999	Undergraduate	Medicine	4	4	1	0	0	0	0	0	0	0	0	4	5	5	4	2	3	4	4	3	4	2	2	2
	Male	2003	Undergraduate	Humanities	2	3	2	1	2	1	2	2	0	1	2	3	3	4	4	4	4	5	3	4	4	3	3	3
	Male	2003	Undergraduate	Medicine	3	4	4	1	0	0	0	0	1	1	1	4	4	3	3	3	3	4	3	3	2	5	4	4
	Female	2001	Undergraduate	STEM	3	3	3	1	1	1	2	0	1	2	1	3	4	3	4	4	4	4	2	5	4	4	4	5
	Female	2003	Undergraduate	Humanities	4	1	2	2	0	0	0	0	0	1	0	3	2	3	4	3	4	5	3	5	5	3	3	3
	Male	1999	Undergraduate	Medicine	3	2	3	0	0	0	0	0	0	0	0	5	3	4	3	4	4	4	5	2	4	3	3	3
	Male	2000	Undergraduate	Arts	1	1	3	0	1	0	1	2	1	1	1	4	3	2	3	4	4	4	4	1	3	4	4	3
	Female	1999	Undergraduate	Humanities	4	3	4	0	2	0	1	0	0	2	0	4	4	5	4	5	4	5	5	4	4	2	2	3
	Male	2000	Undergraduate	Arts	1	4	3	1	1	1	1	1	1	1	2	2	3	2	4	5	4	4	4	3	3	5	5	5
	Female	2004	Undergraduate	STEM	3	4	2	3	2	1	2	2	2	2	0	3	3	3	4	3	3	3	4	4	3	2	3	3
	Female	2003	Undergraduate	STEM	4	4	2	1	1	0	0	0	0	0	0	3	4	2	5	4	3	5	4	4	4	3	5	5
	Male	2002	Undergraduate	STEM	4	2	2	2	2	2	1	1	3	2	1	3	2	4	4	5	4	4	4	2	2	5	4	4
	Male	2002	Undergraduate	Humanities	3	2	3	1	0	1	0	2	1	1	2	2	3	3	5	4	3	4	4	3	4	5	4	5
	Female	1999	Undergraduate	Medicine	1	3	1	2	2	1	1	2	1	1	1	3	4	4	4	1	2	4	3	3	2	3	2	3
	Male	2003	Undergraduate	Medicine	5	2	1	0	0	1	0	0	0	0	0	4	4	3	3	3	3	4	4	3	2	4	3	3
	Male	2002	Undergraduate	STEM	1	3	3	1	1	1	1	1	0	1	0	4	4	5	4	3	5	4	5	4	4	3	3	3
	Female	2001	Undergraduate	STEM	4	4	3	0	0	0	0	0	0	0	0	4	4	3	2	4	4	3	3	3	4	4	3	3
	Female	1999	Undergraduate	Medicine	3	2	1	0	1	0	2	2	1	1	0	4	4	4	3	3	3	3	3	4	3	3	3	2
	Female	2003	Undergraduate	STEM	3	1	3	2	1	2	1	1	2	2	2	4	5	5	3	3	3	4	5	2	3	4	4	4
	Female	2003	Master	Humanities	3	4	1	2	2	2	3	2	3	2	2	4	3	3	4	4	5	4	3	5	5	4	4	4
	Female	2000	Undergraduate	Humanities	5	4	3	0	0	0	0	0	0	0	0	3	3	3	4	4	3	4	3	4	4	3	4	4
	Male	1999	Undergraduate	Arts	5	2	1	3	2	3	1	2	2	3	2	2	3	3	4	5	4	5	5	4	2	5	5	5
	Female	2004	Undergraduate	Humanities	4	3	1	2	2	1	1	0	1	1	1	5	5	4	3	3	4	3	2	4	5	3	3	3
	Female	1999	Undergraduate	STEM	2	4	1	2	0	0	0	1	0	0	0	3	2	4	4	4	5	4	4	4	3	4	3	4
	Female	1999	Undergraduate	Humanities	5	2	2	1	3	2	2	1	1	1	2	5	2	5	4	5	3	5	4	4	4	4	4	3
	Female	2001	Undergraduate	Arts	3	3	2	0	0	0	0	0	0	0	0	3	3	3	5	5	5	3	4	1	2	4	4	3
	Male	1999	Undergraduate	STEM	1	1	1	1	0	1	0	1	2	1	1	3	5	4	4	4	3	4	3	5	4	5	4	4
	Female	1999	Master	Humanities	1	3	1	1	0	0	0	0	0	1	0	5	4	4	2	2	4	3	4	3	3	4	3	3
	Female	1999	Master	STEM	2	3	2	1	2	3	2	1	1	1	0	3	2	4	3	4	4	4	5	2	2	3	4	3
	Female	2000	Undergraduate	Arts	1	4	3	1	2	1	1	2	1	1	1	2	2	3	4	4	5	4	5	3	5	5	4	5
	Female	2000	Undergraduate	Humanities	3	3	4	1	1	0	0	0	1	0	0	3	1	2	3	3	3	4	5	5	4	4	4	4
	Male	2003	Undergraduate	Medicine	2	4	1	0	0	0	0	1	0	0	0	1	2	1	3	4	2	3	4	4	5	1	2	2
	Female	2003	Undergraduate	Medicine	1	3	4	0	0	1	1	0	0	1	1	5	4	4	4	4	5	5	5	4	3	3	3	3
	Male	2001	Undergraduate	Arts	5	3	2	2	2	1	1	2	3	1	1	3	3	3	4	4	3	4	3	3	2	4	4	5
	Male	2004	Undergraduate	STEM	4	4	2	2	1	0	0	1	0	1	0	5	4	5	4	3	2	3	3	3	2	4	3	5
	Female	2002	Undergraduate	STEM	4	2	3	0	1	2	1	1	1	1	1	4	4	3	3	3	1	5	5	4	5	2	3	2
	Female	1999	Undergraduate	STEM	1	3	3	0	0	0	0	0	0	0	0	3	4	5	4	4	3	3	4	4	4	3	3	4
	Female	2002	Undergraduate	STEM	2	4	2	0	1	0	0	0	0	0	0	3	3	3	4	4	3	5	3	4	4	3	3	2
	Female	2000	Undergraduate	Medicine	2	4	3	1	1	1	1	1	1	1	1	1	3	2	5	5	5	4	4	3	3	5	5	5
	Male	2001	Undergraduate	STEM	5	3	2	0	0	1	2	2	1	1	1	1	1	1	5	4	5	3	4	4	5	5	5	5
	Female	2002	Undergraduate	Medicine	4	2	1	1	1	1	0	1	0	1	1	4	4	4	4	4	3	4	4	3	3	2	2	3
	Female	1999	Undergraduate	Arts	2	3	2	1	2	1	1	0	1	1	2	4	4	4	2	3	3	5	4	4	4	4	4	4
	Male	2000	Undergraduate	Medicine	3	4	2	1	0	1	1	2	1	0	0	3	4	2	3	5	3	3	4	4	5	2	3	3
	Male	2002	Undergraduate	Arts	5	3	2	1	1	0	1	3	1	1	1	4	5	4	3	3	2	4	3	3	5	4	4	3
	Male	2003	Master	STEM	5	3	2	0	1	0	0	0	1	2	0	5	5	4	5	4	4	4	4	3	2	5	5	5
	Male	2002	Undergraduate	STEM	2	2	3	1	1	1	0	0	0	0	0	2	4	3	4	5	4	3	4	4	3	3	3	3
	Male	1999	Undergraduate	STEM	4	3	3	1	0	0	1	1	0	0	1	5	5	5	5	4	4	5	4	2	2	3	3	3
	Male	2004	Undergraduate	STEM	4	3	4	1	0	1	1	0	0	1	1	2	4	2	3	3	4	4	3	4	3	3	5	4
	Male	1999	Undergraduate	Medicine	2	2	1	2	2	1	1	2	1	1	2	5	5	4	3	4	3	3	3	4	3	4	5	4
	Male	1999	Undergraduate	Humanities	4	4	3	1	2	2	2	1	2	2	2	3	3	4	2	3	3	3	3	5	5	4	4	5
	Female	2001	Undergraduate	Arts	4	3	4	0	1	1	0	2	1	0	1	3	2	4	3	2	3	3	4	3	3	4	2	3
	Female	2003	Undergraduate	Humanities	1	4	3	0	0	1	0	0	0	0	0	3	3	2	4	5	5	4	4	4	5	3	3	3
	Female	2002	Undergraduate	STEM	5	3	1	2	0	0	2	1	1	1	1	5	5	4	2	1	3	4	4	3	4	3	3	3
	Male	1999	Undergraduate	STEM	3	2	1	3	1	1	2	2	2	1	2	2	5	3	4	4	3	2	2	3	3	4	5	4
	Female	2002	Undergraduate	Humanities	2	3	1	0	1	1	1	0	0	0	1	3	5	3	4	4	4	5	4	3	4	2	2	2
	Male	2000	Undergraduate	Medicine	2	3	4	1	1	0	1	0	1	0	1	3	5	4	3	3	2	5	5	3	3	3	4	4
	Female	2001	Master	Medicine	3	2	2	0	0	0	0	0	0	0	0	4	3	4	5	4	2	4	4	3	4	2	2	3
	Female	2003	Master	Humanities	3	2	2	2	2	1	1	1	1	1	2	3	2	2	3	4	3	5	5	2	3	4	4	4
	Male	2004	Undergraduate	STEM	3	3	1	1	1	1	1	2	1	0	1	3	4	2	5	5	5	4	5	5	4	5	5	5
	Female	2001	Undergraduate	Humanities	3	3	4	1	0	1	1	2	1	1	1	5	5	5	4	2	2	4	4	3	4	3	3	3
	Male	2000	Undergraduate	STEM	3	3	2	1	1	1	2	1	1	1	1	5	4	4	4	4	4	3	2	2	3	3	5	4
	Male	2003	Undergraduate	Arts	3	2	3	0	0	0	0	0	0	1	1	4	4	4	2	4	4	3	4	1	2	4	4	3
	Female	2001	Undergraduate	Arts	3	3	1	1	1	1	0	1	1	0	0	5	5	5	3	3	4	2	4	2	3	2	2	3
	Female	2002	Undergraduate	STEM	3	3	3	2	1	1	1	0	1	0	2	2	2	2	4	3	3	2	3	3	3	4	5	3
	Female	2000	Undergraduate	Medicine	3	3	3	1	0	0	0	1	1	1	0	1	1	1	3	4	3	5	3	4	2	3	3	3
	Male	2001	Undergraduate	STEM	3	3	1	0	1	1	0	0	1	0	0	4	3	4	2	4	4	4	4	2	4	2	2	2
	Male	2004	Undergraduate	Humanities	4	1	2	1	1	1	0	1	0	1	1	5	5	5	3	4	4	4	3	3	4	4	4	5
	Male	2001	Undergraduate	Arts	4	2	1	0	1	1	1	0	0	0	0	3	5	3	4	5	4	3	5	4	3	3	5	5
	Male	2002	Undergraduate	Arts	3	2	2	2	3	1	1	1	1	1	1	2	2	4	4	4	5	4	4	2	3	4	5	5
	Male	2004	Undergraduate	Arts	3	3	1	2	1	0	1	1	2	1	2	5	5	5	4	4	4	4	3	2	2	4	4	5
	Female	2001	Undergraduate	Medicine	3	3	3	1	2	1	1	2	2	3	2	4	3	4	2	2	3	2	3	4	4	4	5	5
	Female	2002	Undergraduate	Medicine	3	2	1	1	0	1	0	0	0	1	1	4	4	4	3	4	3	4	5	5	5	2	3	3
	Male	2003	Master	Arts	2	4	2	0	0	0	1	0	0	0	0	4	2	2	5	4	3	3	5	5	5	4	3	3
	Female	2001	Master	STEM	4	4	1	0	0	0	0	0	0	0	0	3	3	3	5	5	5	3	3	3	4	5	5	5
	Female	2002	Undergraduate	Medicine	3	3	2	0	0	0	0	0	0	0	0	3	3	3	4	5	4	5	5	4	4	2	2	3
	Female	2000	Master	Arts	3	2	3	1	1	0	2	1	1	2	2	4	4	5	3	3	3	3	3	4	4	5	5	5
	Female	2003	Undergraduate	Humanities	2	3	3	0	0	0	0	0	0	0	0	3	2	2	4	3	4	5	4	4	4	2	2	3
	Female	2002	Undergraduate	Medicine	3	3	1	2	2	2	2	1	0	1	1	4	3	3	3	2	3	4	3	5	5	2	2	3
	Male	2001	Undergraduate	Arts	4	4	2	0	0	0	0	0	1	0	0	2	4	3	3	2	4	4	4	4	4	2	2	1
	Female	2002	Undergraduate	Arts	4	3	2	0	0	0	0	0	0	0	0	3	3	3	5	5	4	5	5	3	5	3	4	3
	Male	2000	Undergraduate	STEM	2	3	4	0	0	0	0	0	1	0	1	5	4	4	2	3	5	3	3	4	5	4	4	4
	Female	2004	Undergraduate	Arts	4	3	4	1	1	3	1	2	1	1	1	3	4	3	2	2	3	4	4	3	4	3	4	4
	Female	1999	Master	Humanities	5	1	3	1	1	1	0	2	1	1	1	4	4	3	5	4	4	3	4	3	3	3	3	3
	Female	2002	Undergraduate	STEM	3	2	4	2	0	0	1	0	0	1	0	4	5	4	5	5	4	4	4	4	3	5	4	5
	Female	2004	Undergraduate	Humanities	3	3	4	1	0	1	0	0	1	2	1	1	3	2	3	4	5	5	4	5	4	5	4	5
	Male	1999	Undergraduate	Arts	4	3	1	2	2	1	1	1	1	1	1	5	4	5	4	2	3	4	4	3	1	3	3	3
	Male	1999	Undergraduate	Humanities	3	3	4	0	1	1	1	0	2	2	1	3	4	3	3	3	3	4	4	3	3	2	3	2
	Female	2004	Undergraduate	Arts	2	1	3	1	0	1	0	0	1	1	1	3	4	4	3	4	4	4	5	3	4	3	2	3
	Male	2002	Undergraduate	Medicine	4	4	4	0	0	0	0	0	0	0	0	4	3	3	3	4	4	3	4	3	4	2	2	2
	Male	2001	Undergraduate	Medicine	5	3	1	0	1	0	0	0	0	0	0	2	4	3	4	5	3	4	4	3	2	5	4	4
	Male	2004	Undergraduate	Humanities	4	1	1	0	0	0	0	0	0	0	1	3	3	3	2	3	3	4	4	4	2	2	2	2
	Female	2000	Undergraduate	Humanities	2	2	2	0	0	0	1	0	1	0	0	4	5	5	5	5	4	3	3	5	4	5	5	4
	Female	2002	Undergraduate	STEM	3	4	2	0	0	0	0	0	0	0	0	5	4	5	5	5	3	5	4	4	3	4	2	3
	Female	2004	Undergraduate	Medicine	4	3	2	0	1	1	0	0	0	0	0	3	3	3	4	3	3	5	5	4	2	4	5	4
	Male	1999	Undergraduate	Arts	4	3	2	0	0	0	0	1	0	0	0	4	3	4	3	4	3	5	5	5	5	3	4	4
	Female	2001	Undergraduate	STEM	2	2	2	0	0	0	0	0	0	0	0	5	5	4	4	3	4	4	4	4	5	3	3	4
	Male	2000	Master	Arts	3	4	3	1	1	1	1	0	1	1	1	2	5	3	3	4	3	3	4	3	2	3	5	5
	Female	2002	Undergraduate	Arts	4	2	1	0	0	0	0	0	1	0	0	3	3	2	4	4	5	4	5	3	3	4	3	3
	Female	2002	Undergraduate	Medicine	5	4	2	0	1	1	2	2	3	1	3	3	3	1	5	5	4	4	3	5	3	4	5	4
	Female	1999	Undergraduate	STEM	4	1	2	0	0	0	0	0	1	0	1	4	3	4	4	4	5	4	5	4	4	4	4	4
	Female	2004	Undergraduate	Arts	3	3	2	0	1	0	0	1	0	0	0	2	2	2	2	2	2	4	4	3	3	1	2	2
	Female	2004	Undergraduate	Arts	4	3	2	1	1	1	0	0	1	1	2	1	1	2	3	2	3	2	3	3	4	3	4	4
	Female	2000	Undergraduate	STEM	5	3	1	0	0	0	0	0	0	0	0	4	3	4	4	2	4	2	2	4	4	3	3	2
	Male	1999	Undergraduate	Arts	1	2	1	1	1	1	1	1	1	1	1	4	3	2	4	5	4	4	4	3	3	3	4	3
	Male	2004	Undergraduate	STEM	3	1	1	1	1	1	1	1	1	1	2	4	3	2	2	2	3	4	3	4	4	3	4	3
	Female	2002	Undergraduate	Medicine	3	1	4	0	1	1	1	0	1	0	0	3	2	3	4	3	4	4	4	3	4	4	3	4
	Female	2002	Master	Medicine	3	4	4	0	0	0	1	0	1	1	0	2	2	3	5	5	5	4	3	3	3	3	5	4
	Female	2001	Undergraduate	Humanities	3	4	2	0	0	0	0	0	0	0	0	4	4	3	3	1	2	4	3	1	3	3	3	3
	Female	2001	Master	Arts	3	3	2	0	0	0	0	0	0	0	0	4	2	2	4	3	2	3	5	2	3	3	3	3
	Male	1999	Undergraduate	STEM	4	3	1	0	0	0	0	0	0	0	0	4	5	4	3	2	3	3	2	3	1	3	3	2
	Female	2004	Undergraduate	Arts	2	4	2	0	1	1	1	1	1	1	1	3	3	4	3	2	4	4	5	3	2	3	3	2
	Male	2001	Undergraduate	Humanities	3	3	2	0	0	1	0	0	0	0	1	4	3	3	5	4	5	4	3	4	5	4	4	3
	Female	1999	Master	Medicine	4	3	2	0	0	0	0	0	0	0	0	3	4	3	3	4	4	4	4	2	2	4	4	3
	Male	2003	Undergraduate	Medicine	5	2	2	0	0	0	0	0	0	0	0	2	1	1	5	4	5	5	3	3	3	4	4	3
	Female	2004	Undergraduate	Humanities	2	2	4	2	1	3	1	1	1	2	1	5	3	5	2	3	3	3	4	4	5	5	4	4
	Male	2002	Undergraduate	Medicine	3	3	4	1	1	0	1	0	1	0	1	5	5	5	5	4	3	4	5	3	2	5	4	5
	Male	1999	Undergraduate	Arts	4	4	3	1	1	0	1	1	1	1	1	4	4	2	4	3	3	2	3	4	4	2	2	2
	Male	2002	Undergraduate	Arts	3	2	3	1	0	0	0	0	0	0	0	3	3	2	5	3	4	5	5	5	5	3	4	3
	Male	2000	Undergraduate	Medicine	3	2	3	3	2	1	2	1	2	2	1	3	3	3	3	3	3	4	3	5	5	3	3	2
	Male	2001	Undergraduate	STEM	1	1	3	1	1	1	2	1	1	2	2	5	5	3	4	4	3	4	5	4	4	3	3	4
	Female	2004	Undergraduate	Medicine	1	2	2	0	0	1	1	1	1	0	1	4	3	3	5	4	3	5	5	3	4	5	4	5
	Male	2002	Undergraduate	Humanities	5	4	4	0	1	0	0	0	0	0	0	3	4	3	1	3	2	3	3	3	3	2	1	2
	Female	2000	Undergraduate	Humanities	4	4	2	2	2	2	1	1	0	0	0	4	5	3	4	4	5	3	3	3	3	3	4	3
	Female	2003	Undergraduate	Arts	5	4	3	0	0	0	0	0	0	0	0	3	3	3	3	3	2	2	2	3	3	2	2	2
	Female	2001	Undergraduate	Arts	3	3	3	0	0	0	0	0	0	0	0	4	4	3	3	3	3	3	3	2	5	2	2	2
	Female	1999	Undergraduate	STEM	4	4	2	1	1	0	0	1	0	1	1	5	4	3	4	4	4	4	4	4	3	4	4	4
	Male	2000	Undergraduate	Medicine	3	3	3	2	2	2	1	2	2	2	2	5	5	4	4	5	5	5	5	4	4	5	5	5
	Female	2000	Undergraduate	STEM	3	1	2	1	0	0	1	1	0	0	1	3	4	3	4	4	3	4	4	1	3	4	4	3
	Female	2002	Undergraduate	Medicine	4	4	2	1	1	1	1	1	0	0	0	3	3	5	2	2	3	5	5	1	3	3	3	3
	Female	2004	Undergraduate	STEM	3	4	1	2	1	1	3	2	3	2	2	5	4	5	5	5	5	4	5	4	4	4	3	3
	Female	2004	Undergraduate	STEM	3	3	3	0	1	1	2	1	1	1	1	2	2	1	2	3	3	3	3	2	3	4	5	5
	Male	2001	Undergraduate	Medicine	3	4	2	0	0	0	1	0	0	1	1	4	2	4	4	3	3	4	3	5	4	2	2	1
	Male	1999	Undergraduate	STEM	3	2	4	1	1	1	0	1	1	1	0	5	5	5	3	3	4	4	5	5	4	2	2	2
	Male	2001	Undergraduate	Humanities	3	2	2	1	0	0	1	1	0	0	1	2	3	3	3	3	3	3	4	4	3	2	2	3
	Female	2003	Undergraduate	STEM	3	3	1	0	0	0	0	1	1	0	1	5	4	4	2	4	5	4	4	3	3	4	4	4
	Male	2003	Undergraduate	Humanities	5	2	2	2	1	1	1	1	2	2	2	3	4	3	4	4	5	5	4	3	4	4	3	4
	Female	2002	Undergraduate	Humanities	3	3	4	1	1	1	1	0	0	1	0	5	3	4	4	3	2	3	4	4	4	2	2	2
	Female	2001	Undergraduate	Medicine	2	4	2	0	1	1	1	1	0	1	0	3	3	4	4	2	4	4	4	2	3	3	3	2
	Male	2002	Undergraduate	Medicine	3	3	3	0	0	1	1	1	1	0	1	4	4	4	3	4	4	4	3	4	5	4	2	3
	Female	2001	Undergraduate	Medicine	3	3	3	1	0	2	1	1	1	1	1	4	5	3	5	4	4	4	4	3	4	2	3	3
	Male	2004	Undergraduate	Arts	3	3	4	0	1	0	0	1	2	0	1	3	4	2	1	2	3	4	4	4	3	2	2	2
	Male	2000	Undergraduate	STEM	3	3	3	1	2	1	1	2	1	1	1	1	3	1	4	5	3	2	3	3	4	4	5	5
	Female	1999	Master	Medicine	3	3	1	0	1	1	1	1	1	1	1	4	2	3	5	5	4	3	3	5	5	4	4	3
	Male	2000	Master	Medicine	1	3	4	0	1	1	0	0	0	0	0	5	2	3	2	4	5	4	3	3	4	4	3	3
	Male	2003	Undergraduate	STEM	3	3	2	1	0	0	0	0	0	0	0	4	5	3	3	3	2	4	4	5	5	1	2	1
	Female	2002	Undergraduate	Humanities	4	3	4	0	1	0	0	0	0	0	1	3	3	4	4	3	4	5	4	4	5	4	4	4
	Female	2002	Undergraduate	Humanities	3	2	1	1	2	1	1	0	1	2	1	1	1	1	3	4	4	3	2	5	5	5	5	5
	Female	2000	Undergraduate	STEM	2	3	1	0	0	0	0	0	0	0	1	3	2	2	3	3	2	3	4	1	3	3	2	3
	Male	2000	Undergraduate	Medicine	2	4	2	1	3	3	3	3	3	2	3	3	2	4	1	1	3	5	5	2	4	4	4	4
	Male	2004	Undergraduate	STEM	4	2	4	2	2	2	2	3	2	1	1	2	3	2	4	3	4	4	3	3	3	5	5	5
	Female	2001	Master	STEM	2	4	4	0	1	1	0	1	0	1	1	4	3	2	4	3	4	4	5	4	4	4	2	2
	Female	2001	Undergraduate	Humanities	4	4	1	1	0	0	0	0	0	0	0	3	4	3	5	4	3	3	3	2	3	4	4	4
	Male	2002	Master	Humanities	4	2	4	0	1	1	2	2	0	1	1	2	3	2	4	5	4	3	3	5	4	4	5	5
	Male	2003	Undergraduate	Medicine	2	3	1	1	1	0	1	1	1	1	0	3	3	3	4	4	5	4	3	3	5	3	4	3
	Female	2000	Undergraduate	STEM	3	4	4	1	0	0	0	0	0	0	1	5	4	3	3	2	3	3	4	4	5	2	3	2
	Male	2000	Undergraduate	Arts	3	2	1	3	2	2	3	2	2	2	2	5	5	5	3	5	4	5	5	5	5	3	3	2
	Male	2002	Undergraduate	Medicine	2	3	2	1	0	0	1	1	0	0	0	5	5	5	4	3	4	3	3	5	4	3	3	3
	Male	2000	Undergraduate	Arts	3	4	4	1	1	2	0	0	0	1	1	1	1	1	2	1	2	5	5	3	4	3	2	3
	Male	1999	Undergraduate	STEM	3	4	1	1	0	0	0	0	1	0	0	4	4	4	4	4	5	2	3	4	3	4	5	4
	Female	2003	Undergraduate	Medicine	2	3	4	2	2	1	1	2	2	2	0	3	3	4	3	4	3	5	3	4	4	4	3	3
	Female	2002	Undergraduate	Arts	2	2	3	0	0	0	0	0	0	0	0	2	3	3	4	4	4	4	4	4	5	4	3	3
	Female	2003	Undergraduate	Arts	5	2	3	2	0	1	1	1	1	1	1	3	1	2	4	5	4	4	4	3	3	4	4	4
	Female	1999	Undergraduate	STEM	4	2	1	1	0	1	0	0	0	0	0	2	5	3	4	5	4	3	3	3	3	4	5	4
	Male	2001	Undergraduate	STEM	2	4	1	0	1	0	0	1	0	1	0	2	1	3	4	4	3	2	4	3	2	1	2	2
	Female	2002	Master	Humanities	3	3	3	0	1	0	0	0	0	0	0	2	2	2	5	5	3	2	3	3	5	4	2	2
	Female	2000	Undergraduate	STEM	5	4	2	0	1	0	0	0	1	0	0	5	4	4	4	3	4	4	5	3	2	3	4	3
	Female	2004	Undergraduate	Medicine	4	4	3	0	0	0	0	1	0	0	1	5	5	4	4	3	3	3	3	2	4	4	4	2
	Male	2002	Undergraduate	STEM	4	3	4	1	1	1	0	1	1	2	0	1	4	3	3	3	4	5	5	5	3	3	4	4
	Female	2001	Undergraduate	STEM	3	3	3	1	0	0	1	0	0	0	1	4	4	4	5	5	4	5	4	5	5	3	3	4
	Male	2003	Undergraduate	STEM	4	2	1	0	0	1	0	0	0	0	0	5	4	4	5	5	4	4	4	3	2	2	3	3
	Male	2003	Undergraduate	STEM	5	4	2	1	1	1	1	1	0	2	1	4	4	3	3	4	4	5	5	2	3	2	3	2
	Male	1999	Undergraduate	STEM	3	3	4	1	0	0	0	1	1	1	1	4	4	2	2	2	4	3	4	5	4	3	2	2
	Female	2004	Undergraduate	Medicine	3	2	4	0	1	0	1	0	1	1	1	4	3	3	2	3	2	4	4	3	4	3	3	3
	Male	2003	Undergraduate	Humanities	3	3	1	1	1	0	1	0	1	0	1	5	4	5	5	3	3	3	5	3	4	3	3	3
	Female	1999	Master	Medicine	4	1	3	1	1	1	0	1	0	1	1	4	5	3	3	4	3	4	4	4	4	3	4	3
	Male	2000	Undergraduate	Medicine	2	4	3	1	1	1	2	1	1	2	1	4	3	2	3	4	4	4	3	4	2	4	4	5
	Female	2004	Undergraduate	Humanities	5	4	2	2	0	2	2	2	0	1	1	5	3	2	3	3	3	2	2	3	3	4	3	3
	Male	2003	Undergraduate	STEM	4	2	1	1	0	0	1	0	1	1	0	3	5	4	5	5	5	2	3	4	4	3	4	3
	Male	2003	Undergraduate	STEM	3	3	1	1	0	1	1	1	1	1	0	5	4	5	5	5	4	4	3	2	4	3	3	3
	Female	2002	Undergraduate	Arts	2	4	1	0	0	0	1	1	2	1	1	4	5	5	4	4	3	3	3	2	2	3	4	4
	Male	2003	Undergraduate	Arts	4	1	2	1	0	0	0	1	0	0	0	3	2	3	5	5	4	3	5	2	2	2	3	2
	Male	2000	Undergraduate	STEM	4	4	1	1	1	0	0	0	0	0	0	3	3	3	5	5	4	5	4	4	4	2	3	3
	Male	2000	Undergraduate	Humanities	3	3	1	1	0	0	0	0	0	1	2	4	4	2	2	2	3	3	3	4	3	2	2	2
	Female	2002	Undergraduate	Humanities	4	3	4	2	1	2	2	3	2	1	2	5	4	5	5	4	4	5	4	4	4	3	4	3
	Male	2003	Undergraduate	Medicine	3	3	1	0	0	0	1	1	0	0	0	3	4	2	2	3	4	4	4	2	3	3	3	3
	Female	2004	Undergraduate	STEM	1	4	3	0	0	0	1	0	0	1	0	3	3	2	4	4	3	3	3	3	2	3	3	3
	Male	2000	Master	Arts	3	4	1	0	0	0	0	0	0	0	0	4	4	3	3	3	3	4	4	5	3	4	4	5
	Male	2001	Undergraduate	STEM	4	3	4	2	2	1	1	2	2	3	1	5	3	4	4	4	4	3	3	3	4	5	4	5
	Female	2000	Undergraduate	Humanities	2	3	1	1	0	0	0	1	1	1	0	2	2	1	2	5	3	3	3	3	1	3	3	3
	Male	2002	Undergraduate	Medicine	5	2	4	2	2	2	2	2	2	2	1	1	3	4	4	3	5	3	3	4	3	2	3	4
	Female	2002	Undergraduate	Medicine	2	4	2	1	2	2	0	1	1	1	1	2	2	2	5	4	4	3	3	4	3	4	2	3
	Female	2000	Undergraduate	Humanities	5	3	1	0	0	0	0	0	0	0	0	5	5	5	2	2	3	3	3	1	1	2	3	2
	Female	2001	Undergraduate	Medicine	3	3	3	1	0	1	1	0	1	1	0	2	2	2	3	4	4	5	5	4	4	4	3	4
	Male	2003	Undergraduate	STEM	3	3	2	1	0	0	0	0	0	0	0	2	1	2	5	5	4	3	5	4	3	5	5	5
	Female	2003	Undergraduate	STEM	1	3	1	2	1	0	1	1	1	0	1	3	4	5	5	5	5	3	3	3	3	5	4	4
	Male	2000	Master	STEM	3	3	3	0	0	1	1	0	1	1	0	5	5	2	4	3	4	5	3	2	3	3	3	3
	Male	2001	Undergraduate	Arts	2	3	3	2	1	1	1	1	1	1	1	2	2	1	2	3	3	3	3	3	3	5	5	5
	Female	2004	Undergraduate	Arts	3	1	3	1	2	2	2	1	3	2	2	4	3	4	4	3	3	4	5	2	4	5	4	4
	Female	1999	Undergraduate	Arts	2	4	2	1	1	1	0	1	1	0	0	2	4	3	3	3	4	4	5	5	5	3	3	3
	Female	1999	Undergraduate	STEM	2	4	3	1	0	1	1	1	1	1	2	3	3	3	3	5	2	5	5	2	3	5	5	5
	Female	2002	Undergraduate	Medicine	3	3	3	0	1	0	1	1	0	0	0	5	5	3	4	4	3	4	4	2	4	3	2	4
	Female	2001	Undergraduate	Arts	4	3	3	0	0	1	0	1	1	1	1	3	3	3	5	3	4	4	5	2	2	3	3	2
	Female	2003	Undergraduate	Humanities	2	4	1	0	0	0	0	0	0	0	0	3	5	4	3	4	3	4	4	5	5	1	1	2
	Female	2004	Undergraduate	Humanities	2	2	1	0	0	0	0	0	0	0	0	5	3	4	4	5	4	5	5	3	5	3	2	4
	Male	2003	Undergraduate	Humanities	5	2	3	0	1	0	0	1	0	2	1	2	1	1	4	5	4	3	2	4	4	3	2	3
	Female	2000	Undergraduate	Medicine	3	3	2	0	1	0	0	0	0	0	0	3	3	4	4	5	3	3	4	3	3	4	3	5
	Female	2000	Undergraduate	Humanities	4	4	4	0	1	1	1	0	1	2	2	1	3	2	3	4	5	4	3	2	3	4	5	4
	Female	1999	Undergraduate	Medicine	3	4	1	0	0	0	0	1	1	0	0	4	4	5	3	3	3	3	3	4	4	3	2	2
	Female	2002	Undergraduate	Humanities	2	4	2	1	1	1	1	0	1	1	1	3	2	3	4	5	5	4	4	2	3	5	5	5
	Male	2003	Undergraduate	Arts	2	4	1	1	0	0	2	0	1	0	1	3	4	5	3	4	5	4	4	3	2	4	4	5
	Male	2001	Undergraduate	STEM	4	4	1	1	1	1	1	1	1	0	0	3	2	3	5	4	2	5	4	1	2	3	3	3
	Male	2004	Undergraduate	Medicine	3	1	2	0	0	0	0	0	0	0	1	2	3	2	4	5	4	5	3	2	3	4	3	3
	Male	2002	Undergraduate	Medicine	1	3	1	0	0	0	0	0	0	0	0	4	4	4	4	3	3	3	3	2	3	2	3	2
	Male	1999	Undergraduate	Arts	2	3	3	1	1	0	1	1	1	2	0	2	3	3	4	3	4	4	5	4	4	3	2	3
	Male	2002	Undergraduate	STEM	3	3	4	2	2	3	2	2	2	1	1	3	2	3	3	3	2	3	3	4	2	4	3	3
	Male	2001	Undergraduate	STEM	2	3	2	2	1	2	0	2	1	2	2	5	2	3	5	5	4	4	4	5	4	5	4	4
	Male	2004	Undergraduate	Humanities	1	3	4	1	1	0	0	1	1	2	1	1	1	2	4	4	4	5	3	4	3	5	5	5
	Male	2003	Undergraduate	Humanities	3	3	4	1	0	1	1	2	0	0	2	5	5	5	3	4	4	3	3	4	5	3	3	3
	Female	2001	Undergraduate	Humanities	3	3	1	1	0	1	0	1	1	1	1	4	4	5	4	5	4	3	4	4	3	3	3	4
	Female	2003	Undergraduate	STEM	4	4	2	0	0	0	0	0	1	1	0	4	5	5	4	4	3	3	3	3	3	4	4	5
	Female	2002	Undergraduate	Humanities	2	4	3	1	0	1	0	2	1	1	1	3	3	3	4	4	3	2	4	4	5	5	4	4
	Female	2003	Master	Humanities	1	4	2	0	0	0	0	0	0	0	0	3	4	3	3	4	4	2	4	4	4	4	4	4
	Male	1999	Master	Arts	3	2	4	0	1	0	0	1	0	1	0	3	3	2	2	4	3	4	4	5	4	2	1	1
	Male	1999	Undergraduate	STEM	3	3	4	1	0	1	0	0	0	0	1	4	3	3	4	4	4	5	4	4	3	3	4	4
	Male	1999	Undergraduate	STEM	3	4	3	1	1	1	2	1	2	1	2	4	3	3	3	2	2	4	5	3	3	2	1	2
	Male	1999	Undergraduate	Arts	4	3	4	0	0	0	0	0	0	0	0	4	3	4	4	5	5	4	4	4	4	5	3	5
	Male	2000	Undergraduate	STEM	5	2	1	2	1	2	3	3	3	2	2	4	3	3	3	4	3	5	5	2	3	4	5	5
	Male	2000	Master	STEM	4	3	4	0	0	1	1	0	1	0	1	5	5	4	3	3	3	4	4	3	3	4	4	3
	Female	2003	Undergraduate	STEM	2	2	4	0	0	1	0	0	0	0	0	4	4	3	2	1	2	5	2	2	2	3	2	3
	Female	2001	Undergraduate	STEM	2	1	3	0	1	1	1	2	0	1	0	4	5	5	2	1	2	4	4	4	4	4	4	4
	Male	1999	Undergraduate	Medicine	2	4	2	1	1	1	0	1	1	1	1	3	5	2	4	3	3	3	3	4	4	3	3	4
	Male	2000	Undergraduate	Medicine	4	1	2	1	0	0	1	1	1	1	2	3	2	2	3	2	2	5	4	1	1	2	2	3
	Female	2002	Undergraduate	Arts	4	3	4	1	2	2	0	0	2	1	1	5	4	5	5	5	5	5	4	3	3	4	4	3
	Female	2004	Undergraduate	STEM	3	3	2	1	0	0	0	1	1	1	1	5	5	5	3	4	3	5	4	4	4	5	4	4
	Female	2003	Undergraduate	Medicine	4	3	3	0	0	1	1	1	0	0	1	3	3	3	2	1	2	3	4	5	4	2	3	2
	Male	1999	Undergraduate	Medicine	2	4	4	0	0	1	0	0	0	0	0	5	5	4	5	5	4	3	4	3	5	4	4	3
	Male	2004	Master	Medicine	4	2	1	0	0	0	0	1	0	0	0	5	3	3	4	5	3	4	4	3	4	3	2	3
	Female	2004	Undergraduate	Arts	3	3	1	0	0	0	0	0	0	0	0	4	2	4	5	5	5	3	3	4	4	4	4	5
	Male	2003	Undergraduate	Arts	2	2	4	0	0	1	1	1	0	1	1	3	2	3	5	4	3	3	4	3	2	5	5	4
	Female	2004	Undergraduate	Arts	3	4	4	0	0	1	1	1	1	1	1	3	4	5	3	4	3	3	3	3	3	4	4	4
	Female	2001	Undergraduate	Humanities	4	3	1	1	1	1	2	2	1	2	2	5	3	4	4	3	2	3	4	2	1	3	3	4
	Male	2001	Undergraduate	Medicine	3	2	2	0	0	1	1	0	1	0	0	4	4	4	5	4	5	3	3	3	3	3	4	4
	Male	1999	Undergraduate	Medicine	2	4	2	1	1	1	0	1	2	1	1	2	3	2	5	4	4	3	4	4	4	5	4	5
	Male	2002	Undergraduate	STEM	4	3	2	0	1	0	0	0	0	0	0	3	2	4	4	3	3	4	4	4	2	4	4	4
	Male	2001	Undergraduate	Medicine	3	2	4	0	0	0	0	0	0	0	0	2	3	3	2	4	3	5	3	5	4	3	2	2
	Female	2004	Undergraduate	Medicine	2	4	4	0	0	0	0	0	0	0	0	1	2	3	5	5	4	5	5	4	3	3	3	3
	Male	2001	Undergraduate	Arts	3	2	1	2	2	3	2	1	3	1	2	1	3	2	3	3	3	4	4	4	4	5	5	5
	Female	2002	Undergraduate	Arts	3	4	3	3	1	1	1	2	1	1	1	5	5	4	3	4	3	2	3	3	4	4	2	3
	Male	2002	Master	STEM	2	1	1	1	2	3	1	1	1	2	2	2	1	3	5	4	4	4	5	4	3	3	3	3
	Male	1999	Undergraduate	Humanities	3	3	4	1	2	2	2	2	2	2	2	4	3	5	3	2	3	3	4	3	4	3	3	3
	Male	2004	Undergraduate	Medicine	3	4	3	0	0	0	0	0	0	0	0	2	4	4	5	3	4	5	3	4	4	4	3	3
	Female	2003	Undergraduate	Medicine	2	3	1	0	0	0	0	0	1	0	0	4	4	3	4	4	4	3	2	5	4	3	2	1
	Female	2003	Undergraduate	Medicine	4	2	4	1	1	2	1	1	1	1	1	4	3	4	3	4	3	4	5	4	3	4	4	5
	Female	1999	Undergraduate	Arts	3	2	4	1	0	0	1	0	0	0	0	4	5	3	3	4	4	3	2	5	3	3	3	4
	Female	2003	Undergraduate	Humanities	3	2	2	0	0	0	0	0	0	0	0	2	5	3	2	1	1	3	4	4	4	2	3	2
	Male	2003	Undergraduate	STEM	3	2	4	2	0	1	1	2	1	1	2	5	5	4	3	3	4	5	3	4	4	3	2	3
	Male	1999	Undergraduate	STEM	3	3	2	1	2	2	2	1	2	2	2	4	3	4	5	5	4	5	5	4	5	5	5	5
	Female	2003	Undergraduate	Arts	3	4	2	2	2	1	1	1	2	1	1	3	4	3	4	4	5	3	2	3	3	4	3	3
	Male	2000	Undergraduate	Arts	2	2	4	0	0	0	0	0	0	0	0	4	3	1	3	3	3	4	3	3	3	1	3	2
	Female	2001	Undergraduate	Humanities	3	3	2	0	1	2	1	1	2	1	1	5	4	4	4	4	4	4	5	3	3	2	3	3
	Male	2001	Undergraduate	Humanities	3	2	4	0	1	0	1	0	0	1	0	3	3	3	2	4	4	3	3	4	4	2	2	3
	Male	1999	Undergraduate	Humanities	3	2	4	1	0	0	0	1	1	0	0	3	4	4	3	4	2	4	4	3	3	4	5	4
	Female	2003	Master	STEM	3	1	1	0	1	2	0	1	0	0	1	2	3	3	4	5	5	5	3	3	3	5	4	4
	Female	2001	Undergraduate	Humanities	3	1	2	1	1	0	0	1	2	1	1	4	5	5	5	4	4	3	2	4	3	3	5	4
	Male	1999	Undergraduate	Arts	3	1	1	0	0	0	0	0	0	0	0	4	3	5	5	3	3	5	5	4	3	4	4	4
	Female	2002	Undergraduate	Humanities	3	3	1	2	1	0	1	1	2	1	1	2	2	2	5	5	5	2	4	3	4	5	5	5
	Female	2000	Undergraduate	Medicine	3	4	1	2	0	2	0	1	1	2	1	4	5	4	4	4	4	3	2	2	2	3	3	4
	Female	2000	Undergraduate	STEM	4	4	2	0	0	0	0	1	1	1	0	2	2	3	4	3	3	3	2	5	3	4	3	4
	Female	2003	Undergraduate	Medicine	3	2	2	1	2	1	1	2	1	1	0	2	2	3	3	5	4	3	5	4	4	4	3	4
	Male	2003	Undergraduate	Medicine	3	4	1	3	1	2	2	1	2	2	2	3	3	3	5	4	3	4	5	4	2	4	4	5
	Female	2003	Undergraduate	Medicine	4	4	3	1	1	2	2	1	1	2	1	4	5	3	4	3	3	3	5	4	3	4	4	5
	Female	1999	Undergraduate	Humanities	1	4	1	1	0	1	0	0	0	0	0	2	3	1	4	4	3	3	3	4	3	3	2	2
	Female	2004	Undergraduate	Arts	2	3	4	1	0	0	0	2	1	0	0	4	5	5	4	3	3	4	5	4	3	3	2	2
	Female	2002	Undergraduate	Humanities	1	2	4	1	0	0	1	0	0	1	1	3	4	2	2	3	3	4	4	3	3	4	4	4
	Female	2003	Undergraduate	STEM	3	1	1	2	2	2	1	1	1	3	1	5	3	4	3	5	4	4	4	5	5	4	4	4
	Female	2001	Undergraduate	Arts	2	1	3	0	2	0	0	0	1	1	1	2	3	2	4	5	3	3	4	4	3	4	4	4
	Female	2001	Master	STEM	1	3	2	1	0	1	0	0	0	0	1	5	3	2	3	3	3	4	5	3	4	2	2	3
	Male	2003	Undergraduate	Humanities	4	3	3	2	1	1	1	1	1	0	1	3	5	2	2	3	2	2	3	4	3	4	4	3
	Male	2004	Undergraduate	STEM	3	4	2	1	2	0	2	2	2	1	1	3	3	3	3	3	4	4	4	5	4	3	2	5
	Male	1999	Undergraduate	STEM	4	4	4	1	1	1	1	0	0	1	1	3	4	4	2	2	1	4	4	4	3	1	1	1
	Female	2000	Master	Humanities	2	4	1	0	0	0	2	0	0	0	0	4	3	3	3	3	4	5	3	3	3	4	5	3
	Female	2001	Undergraduate	STEM	3	1	4	1	0	0	0	1	0	2	1	3	5	3	2	3	3	4	5	4	3	3	4	3
	Male	2001	Undergraduate	Arts	3	4	2	2	0	2	1	0	0	0	0	3	2	2	4	4	3	3	2	4	5	3	4	4
	Male	2002	Undergraduate	Arts	3	3	4	0	1	1	0	2	1	0	1	5	5	4	2	3	3	3	3	3	4	3	3	4
	Male	2001	Undergraduate	STEM	2	2	4	2	2	1	3	2	1	1	3	4	4	5	4	4	4	4	5	4	3	5	4	3
	Female	1999	Undergraduate	Medicine	3	4	1	1	1	1	1	1	1	1	1	3	3	4	3	3	4	5	4	3	4	3	2	2
	Female	2001	Undergraduate	Arts	1	2	4	1	1	0	0	0	1	0	0	1	2	1	5	4	4	3	4	2	3	4	5	3
	Male	1999	Master	Arts	4	4	3	0	1	1	1	1	2	1	0	2	3	3	4	3	3	2	4	2	3	5	4	4
	Female	2003	Undergraduate	Medicine	2	1	3	1	0	0	0	0	0	0	0	2	3	3	5	5	4	5	4	4	3	4	4	4
	Male	2004	Undergraduate	STEM	1	4	4	1	1	1	2	1	1	1	1	2	1	3	3	3	3	4	4	4	3	5	5	4
	Female	2002	Undergraduate	Humanities	3	4	4	1	1	1	1	1	2	1	2	4	4	5	3	2	3	4	5	4	3	4	4	4
	Female	2001	Undergraduate	STEM	4	3	4	0	2	1	0	1	1	1	1	4	4	5	4	3	4	4	2	3	2	3	3	4
	Female	2000	Undergraduate	STEM	5	3	3	2	0	2	1	2	2	1	1	3	4	3	4	3	3	4	4	5	5	3	3	3
	Male	1999	Undergraduate	Medicine	5	3	2	1	1	2	0	1	1	2	1	4	4	5	4	3	4	5	5	4	5	3	3	3
	Male	2001	Master	STEM	5	3	1	0	0	1	2	1	1	1	0	5	3	5	3	4	4	2	4	4	4	3	3	2
	Male	2003	Undergraduate	Medicine	2	2	1	1	2	2	0	0	1	1	1	3	3	3	5	4	4	3	3	3	2	3	3	3
	Female	2001	Undergraduate	STEM	4	4	1	0	0	0	0	0	0	0	0	3	3	3	3	3	5	5	4	5	4	3	3	3
	Male	2000	Undergraduate	STEM	4	2	3	1	2	2	2	1	2	3	2	3	2	1	2	3	3	2	4	2	3	4	4	3
	Male	2002	Undergraduate	Arts	4	2	1	0	0	0	1	0	0	0	0	4	4	3	4	4	5	4	5	4	3	3	3	1
	Female	2001	Undergraduate	STEM	3	1	4	0	0	0	0	1	0	0	1	2	3	2	4	3	3	3	3	4	2	5	4	3
	Male	2001	Undergraduate	Arts	4	3	2	0	1	0	2	0	0	2	0	4	4	4	5	5	5	2	3	3	2	3	4	4
	Female	2003	Undergraduate	Humanities	3	1	1	2	0	1	1	2	0	1	1	4	4	3	5	3	3	3	3	1	3	4	3	3
	Female	1999	Undergraduate	Humanities	3	2	1	2	2	1	2	3	3	3	2	2	4	2	4	4	4	5	5	4	4	5	5	5
	Female	2001	Undergraduate	STEM	3	4	3	0	0	0	1	0	1	1	0	5	5	3	5	5	5	2	3	4	3	3	4	3
	Male	2004	Undergraduate	STEM	4	3	1	0	0	0	0	0	1	0	0	3	4	3	5	4	3	4	3	5	4	4	3	4
	Male	2004	Master	Medicine	2	3	4	0	1	0	1	1	0	1	0	3	2	2	5	4	5	5	5	5	5	5	4	5
	Female	2002	Undergraduate	STEM	3	4	4	2	2	2	2	2	1	2	2	3	2	3	4	5	3	3	4	2	3	5	5	5
	Female	2001	Undergraduate	Humanities	2	3	2	0	0	0	0	0	0	1	1	3	2	1	5	4	4	4	3	4	5	2	2	3
	Female	2004	Undergraduate	Humanities	3	2	3	3	2	2	2	3	1	1	2	2	3	2	5	5	4	3	4	4	4	5	5	5
	Female	2001	Undergraduate	Arts	4	3	4	2	1	2	2	2	1	1	2	4	4	5	4	3	4	3	4	3	4	4	4	5
	Female	2000	Undergraduate	Humanities	5	3	4	1	2	1	0	0	0	0	0	3	2	3	4	2	4	4	4	3	3	2	3	2
	Male	2001	Undergraduate	Humanities	3	3	1	0	0	0	0	0	0	1	0	5	4	5	3	2	3	3	4	2	3	3	3	3
	Female	2004	Undergraduate	Humanities	3	1	2	0	1	1	1	1	1	2	1	3	5	5	3	2	2	5	4	5	5	4	3	4
	Female	2001	Undergraduate	Humanities	3	3	3	0	0	0	0	0	0	1	1	3	3	1	4	3	3	5	5	4	4	2	3	2
	Female	2002	Undergraduate	STEM	3	3	3	1	0	0	0	1	0	0	1	2	3	3	3	5	4	3	4	5	5	5	5	5
	Female	2004	Undergraduate	Humanities	3	3	3	1	0	1	0	0	0	0	0	3	3	4	3	3	4	4	5	4	4	3	3	2
	Male	2000	Undergraduate	Arts	2	3	1	1	1	1	1	2	2	1	1	4	4	4	4	3	4	5	5	3	3	3	2	2
	Female	2004	Undergraduate	Humanities	3	1	2	0	0	0	0	0	0	0	0	2	3	3	4	5	5	2	3	2	3	3	2	3
	Male	1999	Undergraduate	Medicine	2	3	2	0	1	0	0	1	0	1	0	5	4	4	1	2	2	3	3	4	4	1	2	1
	Male	2003	Undergraduate	STEM	5	2	3	1	2	2	3	1	1	2	2	4	5	5	5	4	5	4	4	3	2	2	3	3
	Female	2000	Master	Arts	4	2	3	0	2	1	1	1	0	1	1	4	3	3	3	3	3	3	4	2	5	3	3	2
	Female	1999	Undergraduate	Medicine	4	3	3	0	0	1	0	0	2	0	0	4	2	3	5	3	5	4	4	5	3	3	3	4
	Male	2004	Undergraduate	Humanities	3	4	3	0	1	2	1	1	1	1	1	1	3	2	4	3	4	2	3	5	3	1	3	2
	Male	2003	Undergraduate	STEM	4	2	1	0	0	0	0	1	0	0	0	4	2	3	3	4	4	3	3	4	3	2	4	3
	Female	2004	Undergraduate	Medicine	3	4	2	2	0	2	1	1	1	1	0	2	2	2	4	2	2	3	2	1	1	4	4	3
	Female	2000	Undergraduate	Arts	4	3	1	3	3	2	1	2	3	2	1	4	3	2	2	4	3	5	4	2	2	5	5	4
	Female	2004	Undergraduate	Medicine	3	1	4	1	1	0	0	2	0	0	1	2	2	3	3	5	4	4	3	4	4	3	3	3
	Female	2001	Undergraduate	Arts	5	3	3	0	0	1	1	1	1	1	0	4	4	5	5	4	5	4	2	5	5	4	4	4
	Female	2004	Undergraduate	Humanities	3	4	1	0	0	1	0	0	0	0	0	3	3	3	4	4	1	4	4	3	4	3	4	3
	Female	2000	Undergraduate	Arts	4	2	4	0	0	1	0	1	1	1	1	2	4	3	3	2	3	3	4	3	3	4	4	3
	Male	2003	Undergraduate	Arts	2	3	1	0	1	0	1	0	0	0	1	4	5	3	4	3	3	4	4	4	3	4	3	4
	Female	2001	Undergraduate	Humanities	3	4	1	1	1	3	2	1	1	0	1	5	5	5	4	5	4	4	4	5	5	2	3	4
	Female	2000	Undergraduate	Arts	3	2	2	1	1	0	2	1	1	1	1	2	2	1	3	3	5	3	3	5	5	5	4	4
	Female	2003	Undergraduate	Arts	1	1	1	0	1	0	1	0	0	1	0	4	5	5	4	3	3	5	4	3	3	4	3	3
	Female	1999	Undergraduate	Arts	3	3	4	2	3	2	2	1	2	1	2	3	4	2	2	3	4	4	3	3	3	3	4	3
	Male	2000	Master	Humanities	3	4	4	1	1	0	0	0	1	0	1	3	3	3	3	3	3	4	4	4	3	4	4	4
	Male	1999	Undergraduate	Arts	3	4	1	0	0	0	0	0	0	0	0	4	4	5	5	5	4	3	4	4	4	4	3	3
	Female	2000	Undergraduate	STEM	3	2	3	2	1	1	0	1	1	0	1	5	5	3	3	4	4	4	4	3	4	3	3	5
	Female	2003	Master	STEM	2	3	3	0	0	0	0	1	1	0	1	2	2	2	5	4	5	3	4	2	3	5	4	5
	Female	2001	Undergraduate	Humanities	3	3	4	1	1	2	2	2	2	1	2	4	4	3	4	4	3	3	5	3	4	5	4	4
	Female	2000	Master	STEM	3	3	2	3	2	2	3	3	2	3	2	5	3	2	4	4	4	3	3	4	4	5	5	5
	Male	2000	Undergraduate	Medicine	5	2	2	1	1	0	1	1	1	1	0	3	4	4	3	3	3	4	5	4	4	2	3	1
	Female	2001	Undergraduate	Medicine	3	3	4	1	1	1	1	1	1	1	1	4	3	4	4	3	4	4	5	3	3	4	4	4
	Male	2004	Undergraduate	Humanities	4	3	4	0	0	0	1	1	1	0	1	4	4	1	4	4	3	3	3	3	2	2	2	3
	Female	2001	Undergraduate	STEM	4	3	2	1	0	1	1	1	1	1	1	3	5	3	4	5	4	4	3	5	5	4	3	3
	Female	2001	Undergraduate	Arts	4	4	2	1	1	2	2	2	2	1	1	2	1	3	4	4	4	4	4	3	3	5	4	4
	Male	1999	Undergraduate	Medicine	3	3	4	0	0	0	0	0	0	0	0	5	4	4	4	3	4	2	3	5	5	4	3	3
	Female	2000	Undergraduate	Arts	2	3	2	3	1	0	1	1	2	1	1	3	4	3	5	4	5	3	3	3	3	3	4	4
	Female	2001	Undergraduate	Arts	2	2	1	0	0	0	0	0	0	0	0	2	3	3	3	2	4	4	4	3	3	1	2	1
	Male	2000	Undergraduate	STEM	1	4	3	0	1	0	1	0	1	0	0	4	4	3	4	5	4	4	5	4	4	5	4	4
	Male	2000	Undergraduate	STEM	4	1	3	1	1	0	1	2	1	1	1	3	2	3	2	2	3	4	5	4	4	4	5	5
	Male	1999	Undergraduate	Arts	4	3	2	1	1	2	1	2	2	1	3	2	2	2	2	3	3	3	4	3	4	3	3	3
	Female	2004	Master	Humanities	3	1	1	2	1	2	1	1	1	0	0	2	4	3	3	5	4	5	4	5	3	4	5	5
	Male	1999	Undergraduate	STEM	3	2	1	0	1	0	0	0	0	0	0	5	5	5	5	5	4	5	4	3	3	3	3	2
	Female	1999	Undergraduate	Humanities	2	3	3	2	2	3	3	1	2	1	1	3	3	5	5	5	5	4	5	3	3	3	3	3
	Female	1999	Undergraduate	Humanities	1	2	4	0	0	0	0	2	0	0	1	5	4	5	4	3	3	3	4	5	3	4	4	4
	Male	2003	Master	STEM	4	3	2	0	0	0	0	0	0	0	0	4	4	4	5	5	3	4	4	3	3	4	2	3
	Male	2004	Undergraduate	Medicine	3	3	3	0	0	0	0	0	0	0	0	4	4	3	2	3	1	3	3	2	3	1	2	1
	Male	2000	Undergraduate	STEM	4	1	2	0	0	0	0	0	0	1	0	5	5	5	2	3	4	5	4	3	3	2	2	2
	Male	2003	Undergraduate	Humanities	4	4	1	2	1	2	3	1	2	1	2	3	5	2	4	4	2	5	4	1	2	3	3	3
	Female	2000	Undergraduate	Arts	4	3	2	2	1	1	2	2	3	1	1	1	1	3	2	3	3	4	4	4	3	5	5	4
	Female	2001	Undergraduate	Arts	4	4	4	0	1	1	0	0	1	0	0	2	3	3	2	2	4	3	3	3	5	3	3	3
	Female	2004	Undergraduate	Medicine	4	1	3	1	1	1	2	1	1	2	1	4	3	3	4	4	3	4	4	3	4	5	5	3
	Female	2001	Undergraduate	STEM	3	2	2	0	0	0	0	0	1	0	0	2	3	2	3	4	5	3	4	4	4	3	2	3
	Female	2000	Undergraduate	Medicine	2	3	4	1	2	1	1	1	1	2	1	4	3	4	3	3	4	4	4	2	2	3	3	3
	Female	2001	Undergraduate	Medicine	2	2	2	1	1	1	1	1	0	2	1	2	1	3	3	2	2	2	3	3	1	3	3	4
	Female	2001	Undergraduate	Humanities	2	2	3	1	1	0	1	1	1	0	1	3	4	4	5	4	5	4	4	1	3	5	5	4
	Male	2001	Master	Medicine	2	3	4	1	0	0	0	1	0	1	1	2	3	2	4	5	4	4	4	4	4	3	4	4
	Female	2003	Undergraduate	STEM	2	3	4	1	1	1	0	0	1	0	1	5	5	3	3	5	5	4	4	3	4	3	3	3
	Female	2000	Undergraduate	Humanities	5	1	2	1	1	0	1	1	1	0	0	5	4	5	3	5	3	3	5	4	4	2	2	3
	Female	2003	Undergraduate	Humanities	1	3	3	1	2	1	1	2	2	2	1	3	2	2	3	4	5	5	3	4	3	3	3	2
	Female	2000	Undergraduate	STEM	2	2	4	0	0	0	1	0	0	0	0	3	3	3	5	5	5	3	5	3	3	4	4	4
	Female	1999	Undergraduate	Medicine	3	2	4	1	1	1	2	1	1	1	1	2	5	3	1	2	3	4	3	4	3	2	2	2
	Female	2003	Undergraduate	STEM	5	4	2	3	2	2	1	2	2	1	2	5	4	3	3	1	2	4	3	2	2	4	4	5
	Female	2002	Undergraduate	STEM	3	3	1	1	1	1	1	2	1	2	1	4	3	3	4	5	4	4	2	2	2	5	4	3
	Male	2003	Undergraduate	Humanities	3	3	3	0	0	0	0	0	0	0	0	3	3	2	4	3	5	3	5	3	4	3	3	3
	Female	2003	Undergraduate	Arts	5	4	1	1	0	0	0	0	0	0	0	4	5	3	3	4	3	4	5	2	3	4	3	3
	Female	1999	Undergraduate	Arts	4	3	3	2	1	1	1	2	2	2	1	3	2	3	3	3	5	4	4	4	4	4	4	3
	Female	2001	Undergraduate	Humanities	4	3	4	2	1	2	2	1	2	0	2	3	3	4	4	4	3	5	5	2	2	4	3	4
	Male	2000	Undergraduate	STEM	5	1	3	0	0	0	1	0	1	0	1	3	2	2	2	4	3	5	4	2	2	1	2	2
	Male	2001	Master	Humanities	3	4	4	1	2	0	1	0	1	1	1	3	3	2	2	2	2	5	5	5	5	3	3	5
	Female	2000	Undergraduate	Arts	4	3	1	1	1	2	2	2	2	2	1	5	5	5	4	4	3	4	3	4	4	3	3	2
	Male	1999	Undergraduate	Arts	1	4	2	1	1	1	1	1	1	2	1	4	4	3	4	5	4	4	5	3	5	5	3	3
	Female	2004	Undergraduate	Humanities	3	3	3	1	0	2	0	1	1	1	2	2	2	1	4	4	4	5	4	4	4	5	5	4
	Female	2001	Undergraduate	Humanities	3	4	2	0	1	0	0	0	1	1	1	2	3	2	3	4	4	4	4	4	4	4	2	3
	Female	2000	Undergraduate	Arts	3	3	4	1	0	0	0	1	0	0	0	4	4	3	5	3	2	3	5	4	4	3	3	3
	Female	2004	Undergraduate	Medicine	3	3	4	1	0	0	0	0	0	1	0	5	5	5	3	4	4	3	4	3	3	3	3	3
	Male	1999	Undergraduate	Medicine	1	3	3	0	2	1	0	1	2	2	1	4	3	4	5	3	5	3	3	3	4	4	4	4
	Female	2000	Undergraduate	Arts	4	2	3	0	0	0	1	1	0	1	1	3	3	2	3	3	4	5	4	3	4	4	4	3
	Female	2003	Undergraduate	Humanities	2	4	4	1	0	0	1	0	0	1	0	5	5	4	4	5	3	2	4	3	3	5	5	5
	Female	2001	Undergraduate	Arts	3	2	2	0	0	0	0	0	0	1	0	3	4	4	2	3	3	4	3	3	3	2	2	2
	Male	2002	Undergraduate	Medicine	3	4	4	0	1	2	1	2	2	2	2	4	5	5	2	2	4	3	3	4	4	3	2	3
	Male	2000	Undergraduate	Medicine	5	1	3	0	0	0	0	0	0	0	0	3	1	1	3	4	3	4	4	4	3	5	4	5
